# Supplementary material for: Circulatory miRNAs as Correlates of Elevated Intra-Pancreatic Fat Deposition in a Mixed Ethnic Female Cohort: The TOFI_Asia Study
Source: Int J Mol Sci. 2023 Sep 21;24(18):14393. doi: 10.3390/ijms241814393 (PMC10532072; doi:10.3390/ijms241814393)
Supplement: Supplementary file 1 [file ijms-24-14393-s001.zip]

Archive with 1 entries (1 files):
- ijms-2572721-supplementary.pdf
